# Supplementary material for: Impacts of NaHCO3 on β-Lactam Binding to PBP2a Protein Variants Associated with the NaHCO3-Responsive versus NaHCO3-Non-Responsive Phenotypes
Source: Antibiotics (Basel). 2022 Mar 30;11(4):462. doi: 10.3390/antibiotics11040462 (PMC9028190; doi:10.3390/antibiotics11040462)
Supplement: Supplementary file 1 [file antibiotics-11-00462-s001.zip]

Archive with 1 entries (1 files):
- antibiotics-1639634-supplementary.pdf
